# Supplementary material for: Redescription of Chribellphoruraallanae (Christiansen & Bellinger, 1980) (Collembola, Onychiuridae), with comments on the systematic position of the genus
Source: Zookeys. 2018 Dec 6;(803):1–6. doi: 10.3897/zookeys.803.28265 (PMC6292985; doi:10.3897/zookeys.803.28265)
Supplement: XML Treatment for Chribellphorura allanae [file zookeys.803.28265-treatment1.xml]

<!DOCTYPE tp:taxon-treatment
  PUBLIC "-//TaxonX//DTD Taxonomic Treatment Publishing DTD v0 20100105//EN" "tax-treatment-NSO.dtd">
<tp:taxon-treatment xmlns:tp="http://www.plazi.org/taxpub"><tp:treatment-meta><kwd-group><label>Taxon classification</label><kwd><named-content xmlns:xlink="http://www.w3.org/1999/xlink" content-type="kingdom">Animalia</named-content></kwd><kwd><named-content xmlns:xlink="http://www.w3.org/1999/xlink" content-type="order">Collembola</named-content></kwd><kwd><named-content xmlns:xlink="http://www.w3.org/1999/xlink" content-type="family">Onychiuridae</named-content></kwd></kwd-group><mixed-citation publication-type="journal"><person-group><name><surname>Paśnik</surname><given-names>Grzegorz</given-names></name><name><surname>Weiner</surname><given-names>Wanda Maria</given-names></name></person-group><article-title>Redescription of <italic><tp:taxon-name><tp:taxon-name-part taxon-name-part-type="genus" reg="Chribellphorura">Chribellphorura</tp:taxon-name-part><tp:taxon-name-part taxon-name-part-type="species" reg="allanae">allanae</tp:taxon-name-part></tp:taxon-name></italic> (Christiansen &amp; Bellinger, 1980) (<tp:taxon-name><tp:taxon-name-part taxon-name-part-type="order">Collembola</tp:taxon-name-part></tp:taxon-name>, <tp:taxon-name><tp:taxon-name-part taxon-name-part-type="family">Onychiuridae</tp:taxon-name-part></tp:taxon-name>), with comments on the systematic position of the genus</article-title><source>Zookeys</source><day>6</day><month>12</month><year>2018</year><volume>2018</volume><issue>803</issue><fpage>1</fpage><lpage>6</lpage><pub-id pub-id-type="doi">10.3897/zookeys.803.28265</pub-id></mixed-citation></tp:treatment-meta><tp:nomenclature><tp:taxon-name>
            <tp:taxon-name-part taxon-name-part-type="genus" reg="Chribellphorura">Chribellphorura</tp:taxon-name-part>
            <tp:taxon-name-part taxon-name-part-type="species" reg="allanae">allanae</tp:taxon-name-part>
          </tp:taxon-name><tp:taxon-authority>(Christiansen &amp; Bellinger, 1980)</tp:taxon-authority><xref ref-type="fig" rid="F1">Figs 1–6</xref><xref ref-type="fig" rid="F2">, 7</xref><tp:nomenclature-citation-list><tp:nomenclature-citation><tp:taxon-name><tp:taxon-name-part taxon-name-part-type="genus" reg="Onychiurus">Onychiurus</tp:taxon-name-part> (<tp:taxon-name-part taxon-name-part-type="subgenus" reg="Archaphorura">Archaphorura</tp:taxon-name-part>) <tp:taxon-name-part taxon-name-part-type="species" reg="allanae">allanae</tp:taxon-name-part></tp:taxon-name><comment>Christiansen &amp; Bellinger, 1980: 406.</comment></tp:nomenclature-citation></tp:nomenclature-citation-list></tp:nomenclature><tp:treatment-sec sec-type="type material" id="SECID0EFGAC"><title>Type material.</title><p>Paratype, female (No. Insect Collection 529.3270): USA, Corvallis, Benton Co., Oregon, under loose bark of fir tree, 1967, leg. Fitzgerald, housed in Illinois Natural History Survey, Insect Collection.</p></tp:treatment-sec><tp:treatment-sec sec-type="diagnosis" id="SECID0EKGAC"><title>Diagnosis.</title><p><abbrev xmlns:xlink="http://www.w3.org/1999/xlink" xlink:title="pseudocellus" id="ABBRID0EQGAC" xlink:type="simple">Pso</abbrev> formula as 32/122/23343 dorsally and 2/000/00000 ventrally; <abbrev xmlns:xlink="http://www.w3.org/1999/xlink" xlink:title="sensory organ of Ant. III" id="ABBRID0EUGAC" xlink:type="simple">AIIIO</abbrev> with four papillae, four guard setae, two smooth, straight sensory clubs and two smooth sensory rods in the middle, subequal in length to sensory clubs; <abbrev xmlns:xlink="http://www.w3.org/1999/xlink" xlink:title="abdominal segments" id="ABBRID0EYGAC" xlink:type="simple">Abd</abbrev>. sternum IV divided ventrally into two subsegments; <abbrev xmlns:xlink="http://www.w3.org/1999/xlink" xlink:title="antennal segments" id="ABBRID0E3GAC" xlink:type="simple">Ant</abbrev>. IV with apical vesicle flanked by two papillae; <abbrev xmlns:xlink="http://www.w3.org/1999/xlink" xlink:title="postantennal organ" id="ABBRID0EAHAC" xlink:type="simple">PAO</abbrev> with one five-lobed vesicle; Labium of type 0; Tibiotarsi I–III with 2,3,3 clavate tenent setae.</p></tp:treatment-sec><tp:treatment-sec sec-type="redescription" id="SECID0EEHAC"><title>Redescription.</title><p>Length up to 2.0 mm, specimen examined (female) 1.3 mm. Colour in alcohol white (red when alive; <xref ref-type="bibr" rid="B1">Christiansen and Bellinger 1980</xref>). Body shape cylindrical, abdomen slightly broadened in the region of <abbrev xmlns:xlink="http://www.w3.org/1999/xlink" xlink:title="abdominal segments" id="ABBRID0EOHAC" xlink:type="simple">Abd</abbrev>. III and IV (Fig. <xref ref-type="fig" rid="F1">1</xref>). Granulation homogenous.</p><p>Antennae thin, shorter than head, not club-like, their base not marked. <abbrev xmlns:xlink="http://www.w3.org/1999/xlink" xlink:title="antennal segments" id="ABBRID0EYHAC" xlink:type="simple">Ant</abbrev>. I with 10 setae, <abbrev xmlns:xlink="http://www.w3.org/1999/xlink" xlink:title="antennal segments" id="ABBRID0E3HAC" xlink:type="simple">Ant</abbrev>. II with 16 setae. <abbrev xmlns:xlink="http://www.w3.org/1999/xlink" xlink:title="sensory organ of Ant. III" id="ABBRID0EAIAC" xlink:type="simple">AIIIO</abbrev> consisting of four papillae, four guard setae, two smooth, straight sensory clubs and two smooth sensory rods in the middle, subequal in length to sensory clubs (Fig. <xref ref-type="fig" rid="F1">4</xref>), ventro-lateral s-microsetae (ms) present (Fig. <xref ref-type="fig" rid="F1">2</xref>). <abbrev xmlns:xlink="http://www.w3.org/1999/xlink" xlink:title="antennal segments" id="ABBRID0EMIAC" xlink:type="simple">Ant</abbrev>. IV with small subapical organite and apical vesicle with two closely flanked papillae (giving the impression of a trilobed vesicle) (Fig. <xref ref-type="fig" rid="F1">3</xref>) and s-microsetae (ms) located in the middle of the segment (Fig. <xref ref-type="fig" rid="F1">2</xref>).</p><p><abbrev xmlns:xlink="http://www.w3.org/1999/xlink" xlink:title="postantennal organ" id="ABBRID0E1IAC" xlink:type="simple">PAO</abbrev> with one five-lobed vesicle (5 or 6 lobed; <xref ref-type="bibr" rid="B1">Christiansen and Bellinger 1980</xref>), located in a depression with schitinised edges, subequal in length to the nearest pseudocellus (Fig. <xref ref-type="fig" rid="F1">5</xref>). Seta d0 on the head absent. Labral formula of setae: 4/342. Maxillary palp simple with two sublobal hairs. Labial type 0. Labium with four basal and five basolateral setae.</p><p>Dorsal pso formula as 32/122/23343 (Fig. <xref ref-type="fig" rid="F1">1</xref>), ventrally as 2/000/00000. <abbrev xmlns:xlink="http://www.w3.org/1999/xlink" xlink:title="abdominal segments" id="ABBRID0EMJAC" xlink:type="simple">Abd</abbrev>. terga II–III with pso c located in antero-lateral position (Fig. <xref ref-type="fig" rid="F1">1</xref>). <abbrev xmlns:xlink="http://www.w3.org/1999/xlink" xlink:title="parapseudocellus" id="ABBRID0EUJAC" xlink:type="simple">Psx</abbrev> indistinct. Subcoxa 1 of legs I–III with 1,1,1 pso and 5,5,5/6 setae respectively. Dorsal chaetotaxy asymmetrical, setae relatively short, weakly differentiated into macro- and microsetae. Sensory setae s undifferentiated. <abbrev xmlns:xlink="http://www.w3.org/1999/xlink" xlink:title="thoracic segments" id="ABBRID0EYJAC" xlink:type="simple">Th</abbrev>. tergum I with 4+5 setae. <abbrev xmlns:xlink="http://www.w3.org/1999/xlink" xlink:title="thoracic segments" id="ABBRID0E3JAC" xlink:type="simple">Th</abbrev>. tergum II–III with lateral s-microsetae (ms). <abbrev xmlns:xlink="http://www.w3.org/1999/xlink" xlink:title="abdominal segments" id="ABBRID0EAKAC" xlink:type="simple">Abd</abbrev>. tergum VI with medial setae a0 and p0. Anal spines small and straight, set on small papillae, 0.33 as long as inner edge of claw (Fig. <xref ref-type="fig" rid="F1">1</xref>). <abbrev xmlns:xlink="http://www.w3.org/1999/xlink" xlink:title="thoracic segments" id="ABBRID0EIKAC" xlink:type="simple">Th</abbrev>. sterna I–III without setae. <abbrev xmlns:xlink="http://www.w3.org/1999/xlink" xlink:title="ventral tube" id="ABBRID0EMKAC" xlink:type="simple">VT</abbrev> tube with 7+7 distal setae and 2+2 setae at base.</p><!--PageBreak--><p><abbrev xmlns:xlink="http://www.w3.org/1999/xlink" xlink:title="abdominal segments" id="ABBRID0ETKAC" xlink:type="simple">Abd</abbrev>. sternum IV elongated, divided ventrally into two subsegments, below this division with four setae in the middle of segment (Fig. <xref ref-type="fig" rid="F1">6</xref>). Furcal vestige reduced to field of fine granulation. Chaetotaxy of manubrial field with four setae in ma-row, four setae in mm-row and five setae in mp-row (Fig. <xref ref-type="fig" rid="F1">6</xref>). Anal valves with numerous acuminate setae, each lateral valve with a0 and 2a1; upper valves with setae a0, 2b1, 2b2, c0, 2c1, 2c2.</p><p>Tibiotarsi I–III with 22, 22, 21 setae respectively, distal tibiotarsal whorl with 11 setae (Fig. <xref ref-type="fig" rid="F2">7</xref>). Distal whorl on tibiotarsi I–III with 2,3,3 clavate tenent setae respectively (Fig. <xref ref-type="fig" rid="F2">7</xref>). Claw without denticle. Empodial appendage without basal lamella and 0.45 as long as inner edge of claw (Fig. <xref ref-type="fig" rid="F2">7</xref>).</p><fig id="F1" position="float" orientation="portrait"><label>Figures 1–6.</label><caption><p><italic><tp:taxon-name><tp:taxon-name-part taxon-name-part-type="genus" reg="Chribellphorura">Chribellphorura</tp:taxon-name-part><tp:taxon-name-part taxon-name-part-type="species" reg="allanae">allanae</tp:taxon-name-part></tp:taxon-name></italic>: <bold>1</bold> Habitus and dorsal chaetotaxy <bold>2</bold> Dorsal side of <abbrev xmlns:xlink="http://www.w3.org/1999/xlink" xlink:title="antennal segments" id="ABBRID0EEMAC" xlink:type="simple">Ant</abbrev>. III–IV <bold>3</bold><abbrev xmlns:xlink="http://www.w3.org/1999/xlink" xlink:title="antennal segments" id="ABBRID0EKMAC" xlink:type="simple">Ant</abbrev>. IV apical vesicle from dorsal (upper) and ventral view (lower) <bold>4</bold> Sensorial elements of <abbrev xmlns:xlink="http://www.w3.org/1999/xlink" xlink:title="sensory organ of Ant. III" id="ABBRID0EQMAC" xlink:type="simple">AIIIO</abbrev><bold>5</bold><abbrev xmlns:xlink="http://www.w3.org/1999/xlink" xlink:title="postantennal organ" id="ABBRID0EWMAC" xlink:type="simple">PAO</abbrev> and anterior cephalic pso <bold>6</bold><abbrev xmlns:xlink="http://www.w3.org/1999/xlink" xlink:title="abdominal segments" id="ABBRID0E3MAC" xlink:type="simple">Abd</abbrev>. IV, furcal remnant.</p></caption><graphic xmlns:xlink="http://www.w3.org/1999/xlink" xlink:href="zookeys-803-001-g001.jpg" position="float" orientation="portrait" xlink:type="simple" id="oo_247759.jpg"/></fig><fig id="F2" position="float" orientation="portrait"><label>Figure 7.</label><caption><p><italic><tp:taxon-name><tp:taxon-name-part taxon-name-part-type="genus" reg="Chribellphorura">Chribellphorura</tp:taxon-name-part><tp:taxon-name-part taxon-name-part-type="species" reg="allanae">allanae</tp:taxon-name-part></tp:taxon-name></italic>: Tibiotarsi and claws of legs I–III.</p></caption><graphic xmlns:xlink="http://www.w3.org/1999/xlink" xlink:href="zookeys-803-001-g002.jpg" position="float" orientation="portrait" xlink:type="simple" id="oo_247760.jpg"/></fig><table-wrap id="T1" position="float" orientation="portrait"><label>Table 1.</label><caption><p>Differences between the original description of <italic><tp:taxon-name><tp:taxon-name-part taxon-name-part-type="genus" reg="Chribellphorura">Chribellphorura</tp:taxon-name-part><tp:taxon-name-part taxon-name-part-type="species" reg="allanae">allanae</tp:taxon-name-part></tp:taxon-name></italic> and the studied paratype.</p></caption><table id="TID0EBOAC" rules="all"><tbody><tr><th rowspan="1" colspan="1">Character</th><th rowspan="1" colspan="1">Original description <xref ref-type="bibr" rid="B1">Christiansen and Bellinger (1980)</xref></th><th rowspan="1" colspan="1">Paratype studied</th></tr><tr><td rowspan="1" colspan="1"><abbrev xmlns:xlink="http://www.w3.org/1999/xlink" xlink:title="antennal segments" id="ABBRID0EIPAC" xlink:type="simple">Ant</abbrev>. IV – apical vesicle</td><td rowspan="1" colspan="1">Trilobed apical bulb</td><td rowspan="1" colspan="1">Apical vesicle flanked by two papillae (Fig. <xref ref-type="fig" rid="F1">3</xref>)</td></tr><tr><td rowspan="1" colspan="1">Sensorial elements of <abbrev xmlns:xlink="http://www.w3.org/1999/xlink" xlink:title="sensory organ of Ant. III" id="ABBRID0E3PAC" xlink:type="simple">AIIIO</abbrev></td><td rowspan="1" colspan="1">three sensory elements shown in fig. 319D (2 clubs and 1 sensory rod?)</td><td rowspan="1" colspan="1">two sensory clubs and two sensory rods (Fig. <xref ref-type="fig" rid="F1">4</xref>)</td></tr><tr><td rowspan="1" colspan="1"><abbrev xmlns:xlink="http://www.w3.org/1999/xlink" xlink:title="thoracic segments" id="ABBRID0EVAAE" xlink:type="simple">Th</abbrev>. tergum I – no. of setae</td><td rowspan="1" colspan="1">7 setae (fig. 319A)</td><td rowspan="1" colspan="1">4+5 setae (Fig. <xref ref-type="fig" rid="F1">1</xref>)</td></tr><tr><td rowspan="1" colspan="1"><abbrev xmlns:xlink="http://www.w3.org/1999/xlink" xlink:title="thoracic segments" id="ABBRID0EOBAE" xlink:type="simple">Th</abbrev>. tergum I – no. of pso</td><td rowspan="1" colspan="1">absent (fig. 319A) 1 pso (Table VII)</td><td rowspan="1" colspan="1">1 pso</td></tr><tr><td rowspan="1" colspan="1"><abbrev xmlns:xlink="http://www.w3.org/1999/xlink" xlink:title="thoracic segments" id="ABBRID0ECCAE" xlink:type="simple">Th</abbrev>. tergum II – no. of pso</td><td rowspan="1" colspan="1">3 pso shown (fig. 319A)</td><td rowspan="1" colspan="1">2 pso</td></tr><tr><td rowspan="1" colspan="1"><abbrev xmlns:xlink="http://www.w3.org/1999/xlink" xlink:title="thoracic segments" id="ABBRID0EWCAE" xlink:type="simple">Th</abbrev>. tergum V – no. of pso</td><td rowspan="1" colspan="1">4 pso shown (fig. 319A) 3 pso (Table VII)</td><td rowspan="1" colspan="1">3 pso</td></tr><tr><td rowspan="1" colspan="1"><abbrev xmlns:xlink="http://www.w3.org/1999/xlink" xlink:title="abdominal segments" id="ABBRID0EKDAE" xlink:type="simple">Abd</abbrev>. sternum IV</td><td rowspan="1" colspan="1">no mention</td><td rowspan="1" colspan="1">divided into two subsegment</td></tr><tr><td rowspan="1" colspan="1">Ventral tube – no. of setae</td><td rowspan="1" colspan="1">6-8+6-8 distal setae</td><td rowspan="1" colspan="1">7+7 distal and 2+2 basal setae</td></tr><tr><td rowspan="1" colspan="1">Anal spines</td><td rowspan="1" colspan="1">curved</td><td rowspan="1" colspan="1">straight</td></tr><tr><td rowspan="1" colspan="1">Tibiotarsi I–III clavate tenent setae in distal whiorl</td><td rowspan="1" colspan="1">with 3 strongly clavate tenent hairs</td><td rowspan="1" colspan="1">2,3,3 setae present (Fig. <xref ref-type="fig" rid="F2">7</xref>)</td></tr><tr><td rowspan="1" colspan="1">Empodium:Claw ratio</td><td rowspan="1" colspan="1">0.60–0.67</td><td rowspan="1" colspan="1">0.45</td></tr></tbody></table></table-wrap></tp:treatment-sec><ref-list><ref id="B1"><mixed-citation xmlns:xlink="http://www.w3.org/1999/xlink" xlink:type="simple"><person-group><name name-style="western"><surname>Christiansen</surname><given-names>K</given-names></name><name name-style="western"><surname>Bellinger</surname><given-names>PF</given-names></name></person-group> (<year>1980</year>) The <tp:taxon-name><tp:taxon-name-part taxon-name-part-type="order">Collembola</tp:taxon-name-part></tp:taxon-name> of North America north of the Rio Grande. Part II: Families <tp:taxon-name><tp:taxon-name-part taxon-name-part-type="family">Onychiuridae</tp:taxon-name-part></tp:taxon-name> and <tp:taxon-name><tp:taxon-name-part taxon-name-part-type="family">Isotomidae</tp:taxon-name-part></tp:taxon-name>. Grinnell College, Grinnell, Iowa, 426–876.</mixed-citation></ref></ref-list></tp:taxon-treatment>
